# Supplementary material for: The Effect of a Maternal Mediterranean Diet in Pregnancy on Insulin Resistance is Moderated by Maternal Negative Affect
Source: Nutrients. 2020 Feb 6;12(2):420. doi: 10.3390/nu12020420 (PMC7071160; doi:10.3390/nu12020420)
Supplement: Supplementary file 1 [file nutrients-12-00420-s001.zip]

Archive with 7 entries (4 files):
- Supplementary tables/
- Supplementary tables/Supplementary Table S1.docx
- __MACOSX/
- __MACOSX/Supplementary tables/
- __MACOSX/Supplementary tables/._Supplementary Table S1.docx
- Supplementary tables/Supplementary Table S2.docx
- __MACOSX/Supplementary tables/._Supplementary Table S2.docx
